# Supplementary material for: Impact glasses from Belize represent tektites from the Pleistocene Pantasma impact crater in Nicaragua
Source: Commun Earth Environ. Author manuscript; Available in PMC 2021 Aug 17. (PMC7611520; doi:10.1038/s43247-021-00155-1)
Supplement: Data 1 [file EMS131201-supplement-Data_1.xlsx]

## Sheet: Feuil1
elements	impact glass mean	s,d, %	Pantasma rock mean	s,d, %	mean belizite	s.d. or detection limit
SiO2 (%)	64.73	7.5	65.46	5.54	61.73	0.12
TiO2	0.69	0.34	0.76	0.55	0.90	0.02
Al2O3	15.15	0.92	14.41	1.44	16.95	0.05
FeO	5.85	2.95	4.93	4.55	7.01	0.13
MnO	0.1	0.03	0.11	0.06	0.17	0.01
MgO	1.85	1.43	0.88	0.61	1.84	0.02
CaO	4.27	1.81	2.3	2.4	3.79	0.01
Na2O	3.48	1.42	5.01	1.07	3.76	0.05
K2O	2.69	1.07	2.54	0.48	1.92	0.02
P2O5	0.13	0.09	0.18	0.18	0.16	0.01
Cr (ppm)	15	15.5	1.7	1	30	10
Co	10.4	11.3	4.2	1.7	13	1
Ni	7.7	10.3	4.5	1.1	76.7	1
Cu	19.3	20.4	10	2.1	4.3	1
Zn	84.6	3.3	51.6	18.8	28.3	3.2
Ga	17.9	1.6	17.2	2.9	16	0.25
Rb	78.9	42.1	66.5	31.2	40.6	0.74
Sr	298	74	213	22	379	2.5
Y	29.8	4.4	26	9.5	35.3	0.5
Zr	185.5	30.6	155	77	170	2
Nb	6.57	1.22	4.37	1.85	6.1	0.3
Ba	764	182	699	276	698	4.4
La	20.5	5.2	15.6	3.5	20.7	0.5
Ce	41.4	10.7	32.1	8.2	42.2	0.5
Pr	5.8	1.3	4.7	2.1	5.8	0.09
Nd	24.7	5.9	19.1	11.6	25.8	0.47
Sm	5.3	0.54	4.7	2.98	6.32	0.11
Eu	1.44	0.03	1.44	0.94	1.71	0.05
Gd	5.1	0.57	4.43	3.02	6.15	0.21
Tb	0.94	0.11	0.82	0.57	1.03	0.02
Dy	5.58	0.85	4.8	2.71	6.19	0.14
Ho	1.14	0.17	0.99	0.53	1.3	0.02
Er	3.35	0.4	2.99	1.21	3.82	0.03
Tm	0.54	0	0.45	0.16	0.56	0.02
Yb	3.52	0.16	3.17	0.64	3.75	0.18
Lu	0.58	0.13	0.49	0.2	0.58	0.02
Hf	4.62	0.85	3.89	1.78	4.9	0.2
Ta	0.59	0.12	0.37	0.05	0.4	0.1
Pb	9.2	3.8	6.8	0.3	bdl	2
Th	5.2	2.6	4.7	4.1	3.45	0.06
U	1.7	0.3	1.7	0.9	0.97	0.05
LOI corr %	0.88	0.68	3.7	3.3	0.2	0.01
Total %	99.82	1.09	100.29	2.74	99.7	0.1
