# Supplementary material for: Impact glasses from Belize represent tektites from the Pleistocene Pantasma impact crater in Nicaragua
Source: Commun Earth Environ. Author manuscript; Available in PMC 2021 Aug 17. (PMC7611520; doi:10.1038/s43247-021-00155-1)
Supplement: Data 2 [file EMS131201-supplement-Data_2.xlsx]

## Sheet: gif
Belizite Gif 1
Relative Abundances			40Ar (moles)	36Ar (V)	%1s	37Ar (V)	%1s	38Ar (V)	%1s	39Ar (V)	%1s	40Ar (V)	%1s	MDF	%1s	Age	± 1s	40Ar(r)	39Ar(k)	K/Ca	± 1s
																(Ka)		(%)	(%)
Lab ref.	Watt	laser power
N1568-01	0.75W	0.03	4.27892e-16	7.58497e-07	2.15612	0.000118728	1.04267	1.54985e-06	2.1561	0.000112058	0.407183	0.00031233	0.238467	1.00498	0.1	801.65	42.2805	30.3807	9.60686	0.40556	0.00454008
N1568-02	0.88W	3.5%	3.03907e-16	4.97162e-07	2.85617	0.000103438	0.872868	1.22487e-06	1.86461	9.78794e-05	0.458263	0.00022183	0.295668	1.00495	0.1	785.843	41.8885	36.626	8.39132	0.406612	0.00400919
N1568-03	1.00W	0.04	8.92185e-16	1.43792e-06	1.66387	0.000292062	0.599543	3.65587e-06	1.94211	0.000288963	0.197054	0.00065123	0.123325	1.00511	0.1	799.509	24.009	37.4739	24.7739	0.425156	0.00268332
N1568-04	1.13W	4.5%	4.65183e-16	7.08471e-07	2.69004	0.000180206	0.740512	2.21821e-06	0.712493	0.0001677	0.405231	0.00033955	0.163707	1.00499	0.1	800.053	32.6535	41.7375	14.3769	0.399876	0.00337605
N1568-05	1.38W	5.5%	5.73235e-16	8.98643e-07	2.68456	0.00022176	0.659314	2.50024e-06	1.10281	0.000199035	0.281001	0.00041842	0.353204	1.00502	0.1	794.329	35.272	39.9102	17.0629	0.385654	0.00276429
N1568-06	1.75W	0.07	1.70428e-16	2.63435e-07	5.54335	6.33291e-05	1.2275	8.65452e-07	4.26696	5.93784e-05	0.53894	0.0001244	0.428591	1.00491	0.1	806.165	70.2678	40.6456	5.09055	0.402893	0.00540179
N1568-07	2.75W	0.11	6.99043e-16	1.09632e-06	1.64554	0.00025647	0.575823	3.21839e-06	0.766244	0.000241425	0.183218	0.00051025	0.136367	1.00505	0.1	793.718	21.7241	39.6686	20.6976	0.404494	0.00244439
Procedure Blanks		36Ar (V)	1s	37Ar	1s	38Ar	1s	39Ar	1s	40Ar	1s
Lab ref.
N1568-01	0.75W	2.277e-07	1.29789e-08	2.951e-07	1.74109e-08	8.168e-08	1.26604e-08	3.81e-07	1.15062e-07	2.297e-05	4.3643e-07
N1568-02	0.88W	2.277e-07	1.29789e-08	2.951e-07	1.74109e-08	8.168e-08	1.26604e-08	3.81e-07	1.15062e-07	2.297e-05	4.3643e-07
N1568-03	1.00W	2.277e-07	1.29789e-08	2.951e-07	1.74109e-08	8.168e-08	1.26604e-08	3.81e-07	1.15062e-07	2.297e-05	4.3643e-07
N1568-04	1.13W	2.159e-07	1.89344e-08	2.775e-07	2.664e-08	7.86e-08	8.4888e-09	2.097e-07	7.08786e-08	2.005e-05	3.0075e-07
N1568-05	1.38W	2.159e-07	1.89344e-08	2.775e-07	2.664e-08	7.86e-08	8.4888e-09	2.097e-07	7.08786e-08	2.005e-05	3.0075e-07
N1568-06	1.75W	2.513e-07	4.0208e-09	2.558e-07	2.0464e-09	9.903e-08	1.26758e-08	3.669e-07	7.81497e-08	1.905e-05	3.81e-07
N1568-07	2.75W	2.513e-07	4.0208e-09	2.558e-07	1.50922e-08	9.903e-08	1.26758e-08	3.669e-07	7.81497e-08	1.905e-05	3.81e-07
Information on Analysis and Constants Used in Calculations									Results		40(r)/39(k)	± 2s	Age	± 2s	MSWD	39Ar(k)	K/Ca	± 2s
													(Ka)			(%,n)
Sample = BELIZITE Gif 1									Age Plateau		0.841869	0.0254	796.453	24.8	0.0243641	100	0.404684	0.01
Material = tektite				Decay Constant (Renne et al., 2011)												7
Location = belize				Decay Constant 40K = 5.5305 ± 0.0135 E-10 1/a					Full External Error					25
Analyst = NOMADE SEBASTIEN				Decay Constant 39Ar = 2.940 ± 0.016 E-07 1/h					Analytical Error					24
Mass Discrimination Law = POWER LAW				Decay Constant 37Ar = 8.263 ± 0.012 E-04 1/h
Irradiation = CO001				Decay Constant 36Cl = 2.257 ± 0.015 E-06 1/a
J = 0.00052333 ± 0.00000418 (2s)				Production Ratio 36/38 in Cl = 262.8 ± 1.7
ACS = 1.189 ± 0.001 Ma (Niespolo et al., 2017)				Decay Constant 40K(EC,β⁺) = 0.576 ± 0.001 E-10 1/a
				Decay Constant 40K(β⁻) = 4.955 ± 0.007 E-10 1/a
Sensitivity				Abundance Ratio 40K/K = 1.1700 ± 0.0100 E-04
(mol/volt)	1.37e-12			Atomic Weight K = 39.0983 ± 0.0001 g
Belizite Gif2
Relative Abundances			40Ar (moles)	36Ar (V)	%1s	37Ar (V)	%1s	38Ar (V)	%1s	39Ar (V)	%1s	40Ar (V)	%1s	MDF	%1s	Age	± 1s	40Ar(r)	39Ar(k)	K/Ca	± 1s
																(Ka)		(%)	(%)
Lab ref.	Watt	laser power
N1576-01	0.75W	0.03	4.11893e-16	7.94733e-07	2.46032	8.99198e-05	1.35398	1.208e-06	2.03849	8.31401e-05	0.290525	0.000300652	0.178681	1.00497	0.1	799.585	67.3323	23.3532	7.5606	0.397297	0.00550192
N1576-02	0.88W	3.5%	3.27148e-16	5.88012e-07	3.09096	9.03217e-05	0.854024	1.22868e-06	1.74125	8.64158e-05	0.263469	0.000238794	0.261466	1.00496	0.1	767.965	60.1727	29.353	7.85867	0.411123	0.0036746
N1576-03	1.00W	0.04	4.1428e-16	6.83642e-07	2.39119	0.000144939	0.793296	1.55828e-06	2.22596	0.000129001	0.418658	0.000302394	0.554431	1.005	0.1	802.363	38.313	36.1504	11.7307	0.382432	0.00343094
N1576-04	1.13W	4.5%	4.81136e-16	7.8262e-07	1.75123	0.000168924	0.718405	2.0256e-06	1.63827	0.000154996	0.293944	0.000351194	0.167855	1.005	0.1	796.415	25.7561	37.1231	14.0949	0.394264	0.00306065
N1576-05	1.38W	5.5%	8.2029e-16	1.35161e-06	1.36354	0.000274095	0.657153	3.32907e-06	0.931163	0.000259114	0.191856	0.000598752	0.0907234	1.00509	0.1	789.332	20.7827	36.0782	23.5637	0.406216	0.00278106
N1576-06	1.75W	0.07	6.85616e-16	1.14106e-06	1.80997	0.000231351	0.788294	2.92105e-06	1.39598	0.000213158	0.213395	0.00050045	0.123178	1.00506	0.1	787.828	27.9831	35.4409	19.3841	0.395904	0.00323338
N1576-07	2.75W	0.11	5.46562e-16	8.92895e-07	2.31637	0.000194074	0.967346	2.31444e-06	2.5109	0.000173828	0.278043	0.00039895	0.141159	1.00501	0.1	801.451	34.1559	36.881	15.8072	0.384858	0.00387386
Procedure Blanks		36Ar (V)	1s	37Ar	1s	38Ar	1s	39Ar	1s	40Ar	1s
Lab ref.
N1568-01	0.75W	2.524e-07	1.23676e-08	1.855e-07	1.68805e-08	9.396e-08	1.30604e-08	4.169e-07	8.87997e-08	3.4848e-05	3.13632e-07
N1568-02	0.88W	2.5433e-07	1.09362e-08	2.346e-07	2.06448e-08	1.051e-07	1.4136e-08	1.7899e-07	9.03899e-08	3.4306e-05	4.45978e-07
N1568-03	1.00W	2.5433e-07	1.09362e-08	2.346e-07	2.06448e-08	1.051e-07	1.4136e-08	1.7899e-07	9.03899e-08	3.4306e-05	4.45978e-07
N1568-04	1.13W	2.5433e-07	1.09362e-08	2.346e-07	2.06448e-08	1.051e-07	1.4136e-08	1.7899e-07	9.03899e-08	3.4306e-05	4.45978e-07
N1568-05	1.38W	2.524e-07	1.23676e-08	1.855e-07	1.68805e-08	9.396e-08	1.30604e-08	4.169e-07	8.87997e-08	3.4848e-05	3.13632e-07
N1568-06	1.75W	2.407e-07	1.78118e-08	2.239e-07	2.00391e-08	7.532e-08	1.85287e-08	2.6936e-07	1.19057e-07	3.415e-05	4.4395e-07
N1568-07	2.75W	2.407e-07	1.78118e-08	2.239e-07	2.00391e-08	7.532e-08	1.85287e-08	2.6936e-07	1.19057e-07	3.415e-05	4.4395e-07
Information on Analysis and Constants Used in Calculations									Results		40(r)/39(k)	± 2s	Age	± 2s	MSWD	39Ar(k)	K/Ca	± 2s
													(Ka)			(%,n)
Sample = BELIZITE Gif 2									Age Plateau		0.837873	0.025	792.749	24.6	0.0643447	100	0.396668	0.00768501
Material = tektite				Decay Constant (Renne et al., 2011)												7
Location = belize				Decay Constant 40K = 5.5305 ± 0.0135 E-10 1/a					Full External Error					24.6
Analyst = NOMADE SEBASTIEN				Decay Constant 39Ar = 2.940 ± 0.016 E-07 1/h					Analytical Error					23.4
Mass Discrimination Law = POWER LAW				Decay Constant 37Ar = 8.263 ± 0.012 E-04 1/h
Irradiation = CO001				Decay Constant 36Cl = 2.257 ± 0.015 E-06 1/a
J = 0.00052333 ± 0.00000418 (2s)				Production Ratio 36/38 in Cl = 262.8 ± 1.7
ACS = 1.189 ± 0.001 Ma (Niespolo et al., 2017)				Decay Constant 40K(EC,β⁺) = 0.576 ± 0.001 E-10 1/a
				Decay Constant 40K(β⁻) = 4.955 ± 0.007 E-10 1/a
Sensitivity				Abundance Ratio 40K/K = 1.1700 ± 0.0100 E-04
(mol/volt)	1.37e-12			Atomic Weight K = 39.0983 ± 0.0001 g
Pantasma PV1
Relative Abundances			40Ar (moles)	36Ar (V)	%1s	37Ar (V)	%1s	38Ar (V)	%1s	39Ar (V)	%1s	40Ar (V)	%1s	MDF	%1s	Age	± 1s	40Ar(r)	39Ar(k)	K/Ca	± 1s
																(Ka)		(%)	(%)
Lab ref.	Watt	laser power
N1569-01	0.75W	0.03	4.45236e-16	5.03508e-07	3.67985	0.000110605	0.471801	2.82603e-06	1.30063	0.000216993	0.341102	0.00032499	0.0650847	1.00498	0.1	797.798	24.4176	56.1969	7.6794	0.843322	0.00491032
N1569-02	0.88W	3.5%	3.28307e-16	1.77301e-07	8.18032	0.000117513	0.769745	2.70237e-06	1.023	0.000224557	0.189287	0.00023964	0.241057	1.00496	0.1	823.928	18.5238	81.4513	7.947	0.821407	0.00651123
N1569-03	1.00W	0.04	7.26168e-16	5.03534e-07	2.34548	0.00023508	0.714672	5.86451e-06	1.14675	0.000467498	0.165196	0.00053005	0.166361	1.00506	0.1	804.186	7.56212	74.8282	16.5449	0.854849	0.00627057
N1569-04	1.13W	4.5%	1.69332e-15	3.1286e-06	0.921923	0.000180736	0.919194	5.00076e-06	0.517555	0.00036872	0.143603	0.001236	0.132189	1.00531	0.1	809.477	23.8009	25.4761	13.0492	0.876962	0.00815883
N1569-05	1.38W	5.5%	4.08328e-16	2.84681e-07	4.88512	0.000138418	0.618502	3.31293e-06	2.07173	0.000266491	0.281079	0.00029805	0.246164	1.00498	0.1	793.361	15.1961	74.8349	9.43107	0.827583	0.00562272
N1569-06	1.63W	6.5%	2.94896e-15	6.26984e-06	0.78764	0.000171774	0.692379	5.3454e-06	0.722405	0.000344311	0.226999	0.00215252	0.0807792	1.00564	0.1	806.465	44.0605	13.6093	12.1853	0.861627	0.00627836
N1569-07	1.88W	7.5%	1.85131e-15	3.88454e-06	0.904992	0.000118218	0.889796	3.75242e-06	1.16652	0.000236684	0.31214	0.00135132	0.138088	1.00564	0.1	801.212	45.2309	14.8048	8.3763	0.860616	0.00811553
N1569-08	2.25W	0.09	9.87345e-16	1.84887e-06	1.28074	0.000108328	1.18643	2.82776e-06	2.04496	0.000206189	0.236727	0.00072069	0.164156	1.00513	0.1	811.485	33.9637	24.4927	7.29695	0.81817	0.00989849
N1569-09	2.75W	0.11	1.44356e-15	2.1692e-06	1.31813	0.000249708	0.573348	3.22391e-06	0.941201	0.000494206	0.164938	0.00105369	0.203542	1.00525	0.1	813.264	17.3752	40.2414	17.49	0.850747	0.00507569
Procedure Blanks		36Ar (V)	1s	37Ar	1s	38Ar	1s	39Ar	1s	40Ar	1s
Lab ref.
N1569-01	0.75W	2.461e-07	1.30433e-08	2.326e-07	9.0714e-09	6.776e-08	1.07738e-08	5.257e-07	1.28796e-07	2.243e-05	3.5888e-08
N1569-02	0.88W	2.461e-07	1.30433e-08	2.326e-07	9.0714e-09	6.776e-08	1.07738e-08	5.257e-07	1.28796e-07	2.243e-05	3.5888e-08
N1569-03	1.00W	2.216e-07	1.15232e-08	2.816e-07	2.42176e-08	4.2998e-08	1.28994e-08	4.448e-07	9.3408e-08	2.03e-05	4.669e-08
N1569-04	1.13W	2.216e-07	1.15232e-08	2.816e-07	2.42176e-08	4.2998e-08	1.28994e-08	4.448e-07	9.3408e-08	2.03e-05	4.669e-08
N1569-05	1.38W	2.216e-07	1.15232e-08	2.816e-07	2.42176e-08	4.2998e-08	1.28994e-08	4.448e-07	9.3408e-08	2.03e-05	4.669e-08
N1569-06	1.63W	2.197e-07	1.42805e-08	2.925e-07	2.72025e-08	4.314e-08	1.84208e-08	2.4888e-07	1.34395e-07	2.0477e-05	3.68586e-08
N1569-07	1.88W	2.197e-07	1.42805e-08	2.925e-07	2.72025e-08	4.314e-08	1.84208e-08	2.4888e-07	1.34395e-07	2.0477e-05	3.68586e-08
N1569-08	2.25W	2.1495e-07	9.24285e-09	2.63e-07	1.7621e-08	3.216e-08	1.91674e-08	2.349e-07	8.97318e-08	1.861e-05	2.0471e-08
N1569-09	2.75W	2.1495e-07	9.24285e-09	2.63e-07	1.7621e-08	3.216e-08	1.91674e-08	2.349e-07	8.97318e-08	1.861e-05	2.0471e-08
Information on Analysis and Constants Used in Calculations									Results		40(r)/39(k)	± 2s	Age	± 2s	MSWD	39Ar(k)	K/Ca	± 2s
													(Ka)			(%,n)
Sample = Pantasma PV1									Age Plateau		0.850119	0.011559	805.547	12.8	0.253196	100	0.845714	0.0113
Material = tektite				Decay Constant (Renne et al., 2011)												9
Location =Nicaragua				Decay Constant 40K = 5.5305 ± 0.0135 E-10 1/a					Full External Error					13.0
Analyst = NOMADE SEBASTIEN				Decay Constant 39Ar = 2.940 ± 0.016 E-07 1/h					Analytical Error					11
Mass Discrimination Law = POWER LAW				Decay Constant 37Ar = 8.263 ± 0.012 E-04 1/h
Irradiation = CO001				Decay Constant 36Cl = 2.257 ± 0.015 E-06 1/a
J = 0.00052417± 0.00000420 (2s)				Production Ratio 36/38 in Cl = 262.8 ± 1.7
ACS = 1.189 ± 0.001 Ma (Niespolo et al., 2017)				Decay Constant 40K(EC,β⁺) = 0.576 ± 0.001 E-10 1/a
				Decay Constant 40K(β⁻) = 4.955 ± 0.007 E-10 1/a
Sensitivity				Abundance Ratio 40K/K = 1.1700 ± 0.0100 E-04
(mol/volt)	1.37e-12			Atomic Weight K = 39.0983 ± 0.0001 g
Pantasma PV1b
Relative Abundances			40Ar (moles)	36Ar (V)	%1s	37Ar (V)	%1s	38Ar (V)	%1s	39Ar (V)	%1s	40Ar (V)	%1s	MDF	%1s	Age	± 1s	40Ar(r)	39Ar(k)	K/Ca	± 1s
																(Ka)		(%)	(%)
Lab ref.	Watt	laser power
N1575-01	0.75W	0.03	3.13894e-16	3.8874e-07	5.19654	7.29549e-05	1.15855	1.77727e-06	2.65958	0.000139366	0.257339	0.00022912	0.344052	1.00496	0.1	804.798	41.4889	51.6443	3.77493	0.821152	0.00974548
N1575-02	0.88W	3.5%	4.93954e-16	3.80458e-07	5.63604	0.000154817	0.856724	3.81572e-06	6.17743	0.000302897	0.281829	0.00036055	0.241334	1.00501	0.1	807.755	20.3782	71.5901	8.20444	0.841006	0.00758519
N1575-03	1.00W	0.04	6.11116e-16	3.96081e-07	3.58892	0.000206465	0.783617	5.05021e-06	1.46922	0.000398613	0.182524	0.00044607	0.145202	1.00503	0.1	814.976	10.3652	76.8309	10.797	0.829898	0.00667743
N1575-04	1.13W	4.5%	6.89206e-16	3.72611e-07	4.80762	0.00025487	0.8376	6.05768e-06	1.35706	0.000485843	0.190154	0.00050307	0.177066	1.00506	0.1	800.391	10.7222	81.5472	13.1597	0.819401	0.00703806
N1575-05	1.38W	5.5%	6.86932e-16	3.32037e-07	5.21636	0.000256275	0.67532	5.80029e-06	0.991596	0.00049401	0.22491	0.00050141	0.247522	1.00506	0.1	807.35	10.3937	83.9163	13.381	0.828609	0.00589814
N1575-06	1.63W	6.5%	4.87587e-16	2.71075e-07	6.30025	0.000165266	0.605146	4.2307e-06	0.540237	0.000337569	0.199063	0.000355903	0.133925	1.005	0.1	805.396	14.4913	80.5916	9.14371	0.878026	0.00559361
N1575-07	2.13W	8.5%	1.41426e-15	1.08795e-06	1.84446	0.000429224	0.537755	1.10538e-05	1.23062	0.000872789	0.122326	0.0010323	0.115454	1.00525	0.1	801.813	6.80675	71.5194	23.6412	0.874086	0.00482059
N1575-08	2.75W	0.11	1.13025e-15	9.50993e-07	2.05566	0.000325779	0.664842	8.50232e-06	0.4419	0.000660765	0.18078	0.000825003	0.158324	1.00515	0.1	809.746	8.80375	68.4209	17.8981	0.871871	0.00600717
Procedure Blanks		36Ar (V)	1s	37Ar	1s	38Ar	1s	39Ar	1s	40Ar	1s
Lab ref.
N1575-01	0.75W	2.635e-07	1.5283e-08	2.323e-07	1.97455e-08	9.896e-08	1.91982e-08	6.759e-07	1.2031e-07	3.457e-05	5.5312e-07
N1575-02	0.88W	2.635e-07	1.5283e-08	2.323e-07	1.97455e-08	9.896e-08	1.91982e-08	6.759e-07	1.2031e-07	3.457e-05	5.5312e-07
N1575-03	1.00W	2.835e-07	1.2474e-08	3.113e-07	9.9616e-09	7.887e-08	1.59317e-08	7.645e-07	1.10853e-07	3.703e-05	3.703e-07
N1575-04	1.13W	2.835e-07	1.2474e-08	3.113e-07	9.9616e-09	7.887e-08	1.59317e-08	7.645e-07	1.10853e-07	3.703e-05	3.703e-07
N1575-05	1.38W	2.835e-07	1.2474e-08	3.113e-07	9.9616e-09	7.887e-08	1.59317e-08	7.645e-07	1.10853e-07	3.703e-05	3.703e-07
N1575-06	1.63W	2.6395e-07	1.29335e-08	2.517e-07	2.29047e-08	7.9897e-08	1.31031e-08	8.673e-07	8.41281e-08	3.4897e-05	2.05892e-07
N1575-07	2.13W	2.6395e-07	1.29335e-08	2.517e-07	2.29047e-08	7.9897e-08	1.31031e-08	8.673e-07	8.41281e-08	3.4897e-05	2.05892e-07
N1575-08	2.75W	2.6395e-07	1.29335e-08	2.517e-07	2.29047e-08	7.9897e-08	1.31031e-08	8.673e-07	8.41281e-08	3.4897e-05	2.05892e-07
Information on Analysis and Constants Used in Calculations									Results		40(r)/39(k)	± 2s	Age	± 2s	MSWD	39Ar(k)	K/Ca	± 2s
													(Ka)			(%,n)
Sample = Pantasma PV1b									Age Plateau		0.850687	0.00784786	806.084	10	0.229912	100	0.851955	0.0175874
Material = tektite				Decay Constant (Renne et al., 2011)												8
Location =Nicaragua				Decay Constant 40K = 5.5305 ± 0.0135 E-10 1/a					Full External Error					10.4
Analyst = NOMADE SEBASTIEN				Decay Constant 39Ar = 2.940 ± 0.016 E-07 1/h					Analytical Error					7.6
Mass Discrimination Law = POWER LAW				Decay Constant 37Ar = 8.263 ± 0.012 E-04 1/h
Irradiation = CO001				Decay Constant 36Cl = 2.257 ± 0.015 E-06 1/a
J = 0.00052417± 0.00000420 (2s)				Production Ratio 36/38 in Cl = 262.8 ± 1.7
ACS = 1.189 ± 0.001 Ma (Niespolo et al., 2017)				Decay Constant 40K(EC,β⁺) = 0.576 ± 0.001 E-10 1/a
				Decay Constant 40K(β⁻) = 4.955 ± 0.007 E-10 1/a
Sensitivity				Abundance Ratio 40K/K = 1.1700 ± 0.0100 E-04
(mol/volt)	1.37e-12			Atomic Weight K = 39.0983 ± 0.0001 g

## Sheet: Curtin (Aliquot 1)
	Relative Abundances			36Ar [V]	%1s	37Ar [V]	%1s	38Ar [V]	%1s	39Ar [V]	%1s	40Ar [V]	%1s	40(r)/39(k)	± 2s	Age	± 2s	40Ar(r)	39Ar(k)	K/Ca	± 2s
																(Ka)		(%)	(%)
	9M47489	3		0.00011475	1.0807	0.00565048	12.3014	5.98922e-05	54.7349	0.0052799	0.219533	0.0324139	0.385401	-0.474919	0.16512	-9176.16	3198.48	-7.7302	0.0781955	0.485535	0.119475
	9M47491	4		0.000289386	0.470768	0.0250301	2.53887	0.000301308	14.9719	0.0230948	0.0636161	0.0818612	0.154816	-0.230891	0.0512246	-4455.34	989.665	-6.509	0.342031	0.479433	0.024352
	9M47493	5		0.000328662	0.4408	0.0571122	1.12968	0.000754282	4.7276	0.0526663	0.0475619	0.0944324	0.128657	-0.0429784	0.0242683	-828.494	467.927	-2.39516	0.779983	0.479159	0.0108355
	9M47494	6	4	0.000302366	0.602823	0.103169	0.696942	0.001159	3.23453	0.0960873	0.0367895	0.0879451	0.144279	0.0321248	0.0145215	619.021	279.771	3.50728	1.42305	0.483944	0.00675503
	9M47496	7	4	0.000266399	0.480024	0.152447	0.562839	0.0017486	2.2137	0.142366	0.0370889	0.0757471	0.162098	0.0419467	0.00750328	808.24	144.543	7.87799	2.10845	0.485252	0.00547424
	9M47497	8	4	0.00023466	0.567902	0.192908	0.467883	0.00219824	2.17903	0.180701	0.0340458	0.0644271	0.187613	0.0427001	0.00577118	822.754	111.175	11.9674	2.6762	0.486733	0.00456675
	9M47499	9	4	0.000250086	0.511756	0.2663	0.421158	0.00302344	1.41864	0.250376	0.0337708	0.0660368	0.184429	0.0420048	0.00419103	809.36	80.7358	15.9142	3.70809	0.488544	0.00412832
	9M47500	10	4	0.000245078	0.519336	0.318017	0.397928	0.00372507	0.950436	0.298067	0.0332907	0.0624717	0.196406	0.0425869	0.00353959	820.574	68.1862	20.3042	4.4144	0.487019	0.00388954
	9M47501	12	4	0.000368928	0.351069	0.566222	0.364965	0.00650232	0.684039	0.527988	0.0307964	0.0900571	0.135074	0.0420681	0.0025381	810.578	48.8939	24.6453	7.81951	0.484526	0.0035493
	9M47503	14	4	0.000428259	0.349244	0.748747	0.347772	0.008456	0.428205	0.696773	0.0310227	0.100204	0.122773	0.0414149	0.00230302	797.995	44.3656	28.7766	10.3192	0.483543	0.00337664
	9M47504	16	4	0.00045389	0.387508	0.857777	0.342561	0.00980832	0.453898	0.796766	0.0316534	0.102997	0.118618	0.0409054	0.00227092	788.181	43.7473	31.62	11.8001	0.482653	0.00332088
	9M47505	18	4	0.000452755	0.311993	0.892899	0.342966	0.0101232	0.450446	0.8266	0.0307009	0.101799	0.123538	0.0418454	0.0020818	806.289	40.1037	33.9526	12.2419	0.481028	0.00331275
	9M47507	20	4	0.000391411	0.415551	0.79878	0.344373	0.00896812	0.437414	0.74044	0.0306816	0.0867788	0.141323	0.041664	0.00223602	802.795	43.0748	35.5232	10.9659	0.48166	0.00333059
	9M47508	21	4	0.000284998	0.528239	0.565089	0.354256	0.00643971	0.539904	0.524911	0.0325289	0.0627766	0.198932	0.0394627	0.00254553	760.388	49.0384	32.9723	7.77392	0.482666	0.00343417
	9M47509	22	4	0.000219876	0.659603	0.425689	0.368504	0.00480797	0.933806	0.393457	0.0330555	0.0481851	0.254084	0.0378703	0.00296643	729.712	57.1477	30.8999	5.82706	0.480265	0.00355384
	9M47511	24	4	0.000191667	0.934204	0.393176	0.378189	0.0044889	0.931269	0.36465	0.0315645	0.0421339	0.287639	0.040898	0.00356917	788.038	68.7571	35.3688	5.40045	0.48191	0.00365777
	9M47512	26		0.000174153	0.685652	0.33604	0.380056	0.00375348	1.07047	0.312294	0.0307844	0.0416283	0.292157	0.0485916	0.00306794	936.244	59.0966	36.426	4.62506	0.482893	0.00368258
	9M47514	28	4	0.000147672	1.0734	0.301045	0.386014	0.00337429	1.05878	0.278247	0.0325984	0.0329318	0.366558	0.0424287	0.0040347	817.525	77.724	35.8219	4.12082	0.480259	0.00372096
	9M47515	30	4	0.000148928	0.94682	0.261395	0.434871	0.00302076	1.41497	0.24144	0.0335584	0.0337794	0.372275	0.0375126	0.0042133	722.82	81.1687	26.7921	3.57571	0.479942	0.0041867
			S	0.00529392	0.120414	7.26749	0.102798	0.0827129	0.21373	6.7522	0.00890978	1.30861	0.0410287
	Information on Analysis and Constants Used in Calculations									Results		40(a)/36(a)	± 2s	40(r)/39(k)	± 2s	Age	± 2s	MSWD	39Ar(k)	K/Ca	± 2s
																(Ka)			(%,n)
	Sample = BELIZE-1GLS				Age Equations = Min et al. (2000)					Age Plateau				0.041033	0.000785205	790.64	15.1395	0.99612	94.1747	0.483004	0.00131154
	Material = gls				Negative Intensities = Allowed										0.0191359		0.0191485	0.453766	15
	Location = Laser				Decay Constant 40K = 5.531 ± 0.013 E-10 1/a					Full External Error							16.2297	1.75593	2σ Confidence Limit
	Analyst = Adam Frew				Decay Constant 39Ar = 2.940 ± 0.029 E-07 1/h					Analytical Error							15.1263	1	Error Magnification
	Project = Belize glass				Decay Constant 37Ar = 8.264 ± 0.009 E-04 1/h
	Mass Discrimination Law = POW				Decay Constant 36Cl = 2.303 ± 0.046 E-06 1/a					Total Fusion Age				0.0393275	0.000832319	757.783	16.0457		19	0.482769	0.000996282
	Irradiation = I26t40h				Decay Constant 40K(EC,β⁺) = 0.576 ± 0.002 E-10 1/a										0.0211638		0.0211745
	J = 0.01065870 ± 0.00000426				Decay Constant 40K(β⁻) = 4.955 ± 0.013 E-10 1/a					Full External Error							16.9964
	FCs = 28.294 ± 0.037 Ma				Atmospheric Ratio 40/36(a) = 308.30 ± 1.39					Analytical Error							16.0342
	IGSN = Undefined				Atmospheric Ratio 38/36(a) = 0.1869 ± 0.0002
	Preferred Age = Undefined				Production Ratio 39/37(ca) = 0.000695 ± 0.000009					Normal Isochron		308.464	3.1739	0.0409617	0.0014205	789.265	27.3721	1.26539	94.1747
	Classification = Undefined				Production Ratio 38/37(ca) = 0.000020 ± 0.000001								0.0102894		0.0346788		0.0346805	0.225676	15
	Experiment Type = Undefined				Production Ratio 36/37(ca) = 0.000265 ± 0.000002					Full External Error							27.9877	1.78446	2σ Confidence Limit
	Extraction Method = Undefined				Production Ratio 40/39(k) = 0.000730 ± 0.000091					Analytical Error							27.3648	1.1249	Error Magnification
	Heating = 60 sec				Production Ratio 38/39(k) = 0.012150 ± 0.000030												7		Number of Iterations
	Isolation = 3.00 min				Production Ratio 36/38(cl) = 263.00 ± 13.15												1.53006e-07		Convergence
	Instrument = ARGUS VI				Scaling Ratio K/Ca = 0.520
	Lithology = Undefined				Abundance Ratio 40K/K = 1.1700 ± 0.0100 E-04					Inverse Isochron		308.447	3.1184	0.0410282	0.00139249	790.546	26.8326	1.21642	94.1747
	Lat-Lon = Undefined - Undefined				Atomic Weight K = 39.0983 ± 0.0001 g								0.01011		0.0339398		0.0339418	0.259353	15
	Feature = Undefined									Full External Error							27.4623	1.78446	2σ Confidence Limit
										Analytical Error							26.8251	1.10291	Error Magnification
																	2		Number of Iterations
																	0.0237807		Convergence
																	0.31224		Spreading Factor

## Sheet: Curtin (Aliquot 2)
	Relative Abundances			36Ar [V]	%1s	37Ar [V]	%1s	38Ar [V]	%1s	39Ar [V]	%1s	40Ar [V]	%1s	40(r)/39(k)	± 2s	Age	± 2s	40Ar(r)	39Ar(k)	K/Ca	± 2s
																(Ka)		(%)	(%)
	9M49469	3		0.00011169	1.02962	0.00244277	78.8495	6.73582e-05	53.7518	0.0029857	0.287366	0.0328593	0.323981	-0.204383	0.274189	-3943.29	5295.87	-1.85604	0.0432564	0.635215	1.00173
	9M49471	4		0.000391322	0.362049	0.015337	11.084	0.000244761	14.0674	0.0160649	0.0829892	0.11176	0.0986073	-0.309673	0.0748928	-5978.07	1448.16	-4.44843	0.232723	0.544318	0.120667
	9M49473	5		0.000309081	0.513902	0.0378808	5.45691	0.000468987	7.27759	0.0334734	0.0639826	0.0873745	0.115765	-0.0831317	0.0356686	-1602.87	688.035	-3.18229	0.484851	0.459137	0.0501128
	9M49474	6	4	0.000275342	0.409772	0.0603552	4.17629	0.000781474	4.71525	0.0556181	0.0507512	0.0801618	0.126297	0.0352752	0.0174317	679.717	335.827	2.44563	0.805637	0.478825	0.0399973
	9M49476	7	4	0.000274263	0.348652	0.0980831	2.08809	0.00116431	3.10023	0.0904406	0.0455057	0.0783379	0.129304	0.0381229	0.0095309	734.577	183.61	4.39794	1.31005	0.479121	0.0200137
	9M49477	8	4	0.000281421	0.420532	0.15215	1.38687	0.00175524	1.8439	0.142344	0.0423673	0.0788178	0.131415	0.0425065	0.00680851	819.025	131.158	7.67094	2.0619	0.486124	0.0134901
	9M49479	9	4	0.000264675	0.699625	0.201352	1.22753	0.00228964	1.90754	0.18817	0.0413356	0.0714284	0.138758	0.0404194	0.00691798	778.819	133.27	10.6401	2.72569	0.485595	0.0119284
	9M49480	10	4	0.000251728	0.394683	0.236589	1.1783	0.00274682	1.52214	0.22329	0.0426958	0.0664513	0.151835	0.0417447	0.00411148	804.349	79.2036	14.0168	3.23445	0.490409	0.0115646
	9M49481	12	4	0.00036366	0.336521	0.435563	0.624364	0.00485673	0.810877	0.404952	0.0413133	0.0928325	0.108292	0.0437885	0.00288659	843.72	55.6061	19.087	5.86583	0.483093	0.00604574
	9M49483	14	4	0.00043614	0.39977	0.634532	0.604275	0.00712818	0.626958	0.591803	0.0408291	0.105844	0.0955866	0.0416679	0.00269595	802.869	51.9348	23.2802	8.57244	0.484623	0.00587029
	9M49484	16	4	0.000466104	0.293945	0.776597	0.561452	0.00867663	0.439505	0.722711	0.041243	0.109036	0.0937743	0.0416137	0.00222451	801.825	42.8531	27.5618	10.4687	0.483557	0.00544455
	9M49485	18	4	0.000466975	0.448756	0.836576	0.571563	0.00946407	0.362985	0.778198	0.0404924	0.106576	0.0936628	0.0412545	0.00248619	794.905	47.8942	30.1007	11.2724	0.483352	0.0055392
	9M49487	20	4	0.00045449	0.307558	0.874388	0.581028	0.00980979	0.363289	0.810477	0.041658	0.101769	0.0991187	0.042023	0.00214032	809.711	41.231	33.4414	11.7399	0.48163	0.00561122
	9M49488	21	4	0.000359312	0.441926	0.689994	0.556085	0.00780058	0.422809	0.642788	0.0408638	0.0793719	0.12909	0.040038	0.0023756	771.47	45.7643	32.4003	9.31097	0.484063	0.00539815
	9M49489	22	4	0.00030044	0.31632	0.576386	0.592704	0.00639595	0.513816	0.53173	0.0414856	0.0656057	0.152199	0.0389623	0.00219479	750.748	42.2816	31.5549	7.7022	0.479351	0.00569619
	9M49491	24	4	0.000277826	0.496462	0.562235	0.704214	0.0063392	0.577198	0.520549	0.0415804	0.0608368	0.167296	0.0415771	0.0025626	801.121	49.3661	35.5487	7.54026	0.481084	0.00678755
	9M49492	26	4	0.000240428	0.778908	0.47667	0.708761	0.00524375	0.763788	0.441553	0.0403388	0.0535271	0.192259	0.0426362	0.00326494	821.523	62.8951	35.1448	6.39599	0.481329	0.00683401
	9M49494	28	4	0.000208343	0.799998	0.414071	0.723747	0.00467885	0.748233	0.381839	0.0413642	0.044875	0.231918	0.0389884	0.00335034	751.251	64.543	33.15	5.531	0.479161	0.00694717
	9M49495	30	4	0.000188779	0.507547	0.348646	0.794955	0.00389147	1.00125	0.324587	0.0420612	0.0422411	0.236101	0.0399362	0.00280646	769.509	54.0647	30.6646	4.70174	0.483756	0.00770207
			S	0.00592202	0.105652	7.42985	0.190191	0.0838038	0.193634	6.90357	0.011681	1.46971	0.0302826
	Information on Analysis and Constants Used in Calculations									Results		40(a)/36(a)	± 2s	40(r)/39(k)	± 2s	Age	± 2s	MSWD	39Ar(k)	K/Ca	± 2s
																(Ka)			(%,n)
	Sample = BELIZE-1RGLS				Age Equations = Min et al. (2000)					Age Plateau				0.0410902	0.000744815	791.74	14.3622	0.910609	99.2392	0.482675	0.0017584
	Material = gls				Negative Intensities = Allowed										0.0181263		0.01814	0.551522	16
	Location = Laser				Decay Constant 40K = 5.531 ± 0.013 E-10 1/a					Full External Error							15.5102	1.7303	2σ Confidence Limit
	Analyst = Adam Frew				Decay Constant 39Ar = 2.940 ± 0.029 E-07 1/h					Analytical Error							14.3482	1	Error Magnification
	Project = Belize glass				Decay Constant 37Ar = 8.264 ± 0.009 E-04 1/h
	Mass Discrimination Law = POW				Decay Constant 36Cl = 2.303 ± 0.046 E-06 1/a					Total Fusion Age				0.0396056	0.00081902	763.142	15.7898		19	0.482806	0.00183998
	Irradiation = I26t40h				Decay Constant 40K(EC,β⁺) = 0.576 ± 0.002 E-10 1/a										0.0206794		0.0206905
	J = 0.01065870 ± 0.00000426				Decay Constant 40K(β⁻) = 4.955 ± 0.013 E-10 1/a					Full External Error							16.7684
	FCs = 28.294 ± 0.037 Ma				Atmospheric Ratio 40/36(a) = 301.40 ± 0.99					Analytical Error							15.778
	IGSN = Undefined				Atmospheric Ratio 38/36(a) = 0.1869 ± 0.0002
	Preferred Age = Undefined				Production Ratio 39/37(ca) = 0.000695 ± 0.000009					Normal Isochron		301.391	2.00233	0.0410705	0.00110775	791.361	21.3491	1.10884	99.2392
	Classification = Undefined				Production Ratio 38/37(ca) = 0.000020 ± 0.000001								0.00664364		0.0269718		0.0269778	0.343316	16
	Experiment Type = Undefined				Production Ratio 36/37(ca) = 0.000265 ± 0.000002					Full External Error							22.137	1.75593	2σ Confidence Limit
	Extraction Method = Undefined				Production Ratio 40/39(k) = 0.000730 ± 0.000091					Analytical Error							21.3398	1.05301	Error Magnification
	Heating = 60 sec				Production Ratio 38/39(k) = 0.012150 ± 0.000030												7		Number of Iterations
	Isolation = 3.00 min				Production Ratio 36/38(cl) = 263.00 ± 13.15												2.62001e-07		Convergence
	Instrument = ARGUS VI				Scaling Ratio K/Ca = 0.520
	Lithology = Undefined				Abundance Ratio 40K/K = 1.1700 ± 0.0100 E-04					Inverse Isochron		301.373	1.99517	0.0411311	0.00110318	792.529	21.2613	1.09678	99.2392
	Lat-Lon = Undefined - Undefined				Atomic Weight K = 39.0983 ± 0.0001 g								0.00662026		0.0268211		0.0268272	0.354336	16
	Feature = Undefined									Full External Error							22.0546	1.75593	2σ Confidence Limit
										Analytical Error							21.2519	1.04727	Error Magnification
																	3		Number of Iterations
																	0.000869637		Convergence
																	0.325352		Spreading Factor

## Sheet: Curtin P2-1
	Incremental Heating			36Ar(a) [V]	37Ar(ca) [V]	38Ar(cl) [V]	39Ar(k) [V]	40Ar(r) [V]	Age	± 2s	40Ar(r)	39Ar(k)	K/Ca	± 2s
									(Ka)		(%)	(%)
	7M30502	3	4	0.000256767	0.00236951	0	0.00240473	0.000521383	324.302	1099.51	0.670294	0.500309	0.527729	0.0351004
	7M30504	4	4	9.88125e-05	0.00607411	0	0.00640956	0.0035602	830.703	239.573	10.6921	1.33352	0.548717	0.0146376
	7M30506	5	4	7.51127e-05	0.0100547	5.06277e-05	0.0106031	0.005714	805.952	134.703	20.1745	2.206	0.548362	0.0100195
	7M30507	6	4	5.56572e-05	0.0139589	1.08408e-05	0.0146385	0.00821549	839.331	105.168	32.8975	3.04558	0.545317	0.00602223
	7M30509	7	4	5.67895e-05	0.0178952	1.44478e-05	0.0187212	0.0105493	842.725	78.9468	38.1524	3.89499	0.544004	0.00500328
	7M30510	8	4	8.61141e-05	0.0214761	1.50245e-05	0.02255	0.0130658	866.529	63.1775	33.5077	4.69158	0.546003	0.00371272
	7M30512	9	4	3.18266e-05	0.0256037	6.8886e-06	0.0267629	0.0147243	822.812	50.0463	60.5447	5.56809	0.543544	0.00388277
	7M30513	10	4	3.37492e-05	0.0287453	3.61099e-05	0.0299192	0.0161516	807.358	45.5927	61.3482	6.22476	0.541236	0.00379303
	7M30514	12	4	4.48983e-05	0.0390306	0	0.0408001	0.0223761	820.208	33.0751	62.3036	8.48855	0.543575	0.00298529
	7M30516	14	4	3.46103e-05	0.0411847	0	0.0430777	0.0233121	809.337	31.5066	69.0594	8.96242	0.543902	0.00282082
	7M30517	16	4	3.57437e-05	0.0395427	0	0.0411258	0.0222788	810.173	32.2802	67.3829	8.55632	0.540819	0.00296592
	7M30518	18	4	3.86533e-05	0.0307761	2.20485e-05	0.0319906	0.0166908	780.298	43.0064	58.8865	6.65572	0.54052	0.00313887
	7M30520	20	4	5.48006e-05	0.0258858	2.4774e-05	0.0268278	0.0158836	885.438	53.898	49.0357	5.58157	0.538921	0.0033785
	7M30521	21	4	1.43913e-05	0.0188702	0	0.0198106	0.0112	845.512	69.3113	72.0524	4.12163	0.545914	0.00489547
	7M30522	22	4	1.51861e-05	0.0150855	0	0.0157399	0.00904461	859.378	81.8578	66.3817	3.27471	0.542554	0.0061084
	7M30524	24	4	1.27322e-05	0.0159238	0	0.0166237	0.00932947	839.317	78.4749	70.8266	3.45861	0.542858	0.00617256
	7M30525	26		0.000345494	0.0447394	1.13888e-05	0.0465906	0.0203519	653.321	59.8051	16.3674	9.69328	0.541517	0.00271177
	7M30527	28		1.21298e-05	0.0207354	0	0.0215515	0.0120735	837.824	59.0557	76.7132	4.48384	0.540467	0.00496667
	7M30528	30		2.43935e-05	0.0424966	1.4016e-05	0.0445011	0.0243977	819.934	30.9965	76.7973	9.25854	0.544528	0.00273629
			S	0.00132786	0.460448	0.000206166	0.480649	0.259441
	Information on Analysis				Results		40(r)/39(k)	± 2s	Age	± 2s	MSWD	39Ar(k)	K/Ca	± 2s
									(Ka)			(%,n)
	Sample = PV2GLS				Age Plateau		0.549051	0.00901197	821.131	13.7285	1.04238	76.5643	0.542709	0.0011691
	Material = gls							0.0164137		0.016719	0.406667	16
	Location = Laser				Full External Error					15.0119	1.7303	2σ Confidence Limit
	Analyst = Fred Jourdan				Analytical Error					13.4748	1.02097	Error Magnification
	Project = IMPACT CRATERS
	Mass Discrimination Law = POW				Total Fusion Age		0.539772	0.00959661	807.257	14.5796		19	0.542813	0.000950651
	Irradiation = I23t3h							0.017779		0.0180607
	J = 0.00082730 ± 0.00000132				Full External Error					15.7548
	FCs = 28.294 ± 0.037 Ma				Analytical Error					14.349

## Sheet: Curtin P2-2
	Incremental Heating			36Ar(a) [V]	37Ar(ca) [V]	38Ar(cl) [V]	39Ar(k) [V]	40Ar(r) [V]	Age	± 2s	40Ar(r)	39Ar(k)	K/Ca	± 2s
									(Ka)		(%)	(%)
	7M35201	3	4	0.000499193	0.00736772	3.62697e-05	0.0077139	0.00393233	762.4	457.687	2.55189	1.37904	0.544433	0.0914735
	7M35203	4	4	0.000198799	0.0193276	1.82089e-05	0.0195881	0.0108571	828.94	128.862	15.3632	3.50181	0.527007	0.0327083
	7M35205	5	4	0.000170519	0.0301502	1.56371e-05	0.0316292	0.0177422	838.916	68.1537	25.6923	5.65444	0.545509	0.0277087
	7M35206	6	4	0.00012256	0.0379553	3.41527e-05	0.0406752	0.0218172	802.18	52.8808	37.1599	7.27162	0.557264	0.0201194
	7M35208	7	4	0.000100952	0.0452774	0	0.0476287	0.0247331	776.632	43.5757	44.8609	8.51472	0.547004	0.0140437
	7M35209	8	4	7.89985e-05	0.0489965	1.73012e-05	0.0500571	0.0275636	823.511	44.9451	53.6659	8.94886	0.531256	0.0129896
	7M35211	9	4	6.54135e-05	0.0491932	4.05008e-05	0.0508494	0.0282458	830.744	39.3578	58.8971	9.09049	0.537507	0.015011
	7M35212	10	4	6.12441e-05	0.0447587	0	0.0468861	0.0252325	804.857	42.6593	57.7566	8.38196	0.544716	0.0164256
	7M35213	12	4	0.000113061	0.0517707	0	0.0544422	0.0284967	782.822	39.8431	45.563	9.7328	0.546834	0.0159143
	7M35215	14		5.19988e-05	0.0453789	7.75532e-07	0.046445	0.105871	3406.64	24.4789	87.1044	8.3031	0.532216	0.0205155
	7M35216	16		2.47266e-05	0.0307907	3.13487e-05	0.032189	0.0199753	928.053	38.1648	72.8078	5.75452	0.543614	0.0254449
	7M35217	18		2.98314e-05	0.0239463	9.12768e-05	0.024013	0.0130643	813.654	30.2446	59.2366	4.29288	0.521449	0.0289475
	7M35219	20		8.42993e-06	0.0181416	5.50698e-05	0.0183037	0.0106638	871.301	61.13	80.7107	3.2722	0.524645	0.0408913
	7M35220	21		4.61172e-05	0.0113875	4.46978e-06	0.0131452	0.00678895	772.399	73.0503	32.8441	2.35	0.600265	0.0708868
	7M35223	24		6.036e-06	0.0145296	2.21491e-05	0.0147802	0.00966347	977.765	43.6526	84.1072	2.6423	0.528969	0.055063
	7M35224	26		2.81429e-05	0.0197096	8.29977e-05	0.0208966	0.011451	819.54	45.2338	57.4532	3.73574	0.551317	0.0430846
	7M35226	28		5.83656e-05	0.0185111	8.35866e-05	0.0189573	0.0104049	820.845	31.8185	37.1941	3.38905	0.532535	0.0426097
	7M35227	30		0.000197046	0.0200844	3.95965e-05	0.0211691	0.0263659	1862.15	67.7894	30.7825	3.78447	0.548084	0.0477541
			S	0.00186143	0.537277	0.000573341	0.559369	0.402869
	Information on Analysis				Results		40(r)/39(k)	± 2s	Age	± 2s	MSWD	39Ar(k)	K/Ca	± 2s
									(Ka)			(%,n)
	Sample = PV2GLS-20MG				Age Plateau		0.539092	0.0113298	806.241	17.1357	0.809713	62.4757	0.541981	0.00598504
	Material = gls							0.0210164		0.0212539	0.593882	9
	Location = Laser				Full External Error					18.1437	2	2σ Confidence Limit
	Analyst = Fred Jourdan				Analytical Error					16.9405	1	Error Magnification
	Project = IMPACT CRATERS
	Mass Discrimination Law = POW				Total Fusion Age		0.720221	0.00921681	1077.05	14.2034		18	0.541382	0.006095
	Irradiation = I23t3h							0.0127972		0.0131873
	J = 0.00082730 ± 0.00000132				Full External Error					16.2847
	FCs = 28.294 ± 0.037 Ma				Analytical Error					13.7791
